# Supplementary material for: In silico development and experimental validation of a novel 7-gene signature based on PI3K pathway-related genes in bladder cancer
Source: Funct Integr Genomics. 2022 Jul 28;22(5):797–811. doi: 10.1007/s10142-022-00884-2 (PMC9550739; doi:10.1007/s10142-022-00884-2)
Supplement: Supplementary file 1 — Supplementary file1 (XLSX 12 KB) [file 10142_2022_884_MOESM1_ESM.xlsx]

## Sheet: Sheet2
PI3K pathway-related genes
GYS1
PIK3CA
PIK3CB
PIK3CD
G6PC
PTEN
pck1
CDK4
CDK6
BAD
BCL2
CDK2
MCL1
NFKB1
NGF
NGFR
PIK3R1
PIK3R2
PIK3R3
PRKCA
HRAS
RPS6
GSK3B
SOS1
NTRK1
EIF4B
EIF4E
PPP2R1
VWF
F2R
HSP90A
CHRM1
CHRM2
LPAR6
LPAR4
LPAR1
LPAR2
LPAR3
GNG12
PPP2R2
BDNF
NTF3
EGF
FGF
PDGFA
NTRK2
EGFR
FGFR1
PDGFRA
GRB2
RAF1
MAP2K1
MAP2K2
MAPK13
ATF4
MYC
PPP2C
FASLG
RAC1
CASP9
JAK2
ATF2
TP53
AKT1
NR4A1
CHUK
CCND1
INS
INSR
GNB1
GNB2
GNB4
GNB5
GNG3
GNG4
GNG5
GNG7
GNG8
GNG10
GNG11
GNG13
GNGT1
GNGT2
BCL2L1
THBS2S
RPS6KB
RELA
IL3
IL3RA
IL6R
OSMR
CSF3R
IL2RA
IL2RB
IL2RG
IL4R
IL7R
EPOR
GHR
PRLR
ERBB2
ERBB3
ERBB4
IGF1R
PDGFRB
CSF1R
KIT
FLT3
FGFR2
FGFR3
FGFR4
FLT1
FLT4
KDR
MET
EPHA2
TEK
IFNAR1
IFNAR2
IL6
IFNA
IFNB1
OSM
CSF3
IL2
IL4
IL7
EPO
GH1
PRL
VEGFA
VEGFC
VEGFD
PDGFC
PDGFD
NGFA
CSF1
FLT3LG
IGF1
HGF
KITLG
EFNA
ANGPT1
ANGPT2
ANGPT4
AIP1
AIP3
LAMC1
LAMB1
LAMA1
LAMA2
FN1
ITGB1
PTK2
SYK
CREB1
PKN1
COL1A
COL4A
COL6A
LAMA3
LAMA5
LAMA4
LAMB2
LAMB3
LAMB4
LAMC2
LAMC3
CHAD
RELN
SPP1
VTN
TN
IBSP
PDPK1
CD19
ITGA2B
ITGA1
ITGA2
ITGA3
ITGA4
ITGA5
ITGA6
ITGAV
ITGB3
ITGB4
ITGA7
ITGA8
ITGA9
ITGA10
ITGA11
ITGB5
ITGB6
ITGB7
ITGB8
CDKN1B
CDKN1A
CCNE1
YWHAE
MDM2
IGH
PRKAA1
MTOR
RAPTOR
EIF4EBP1
TSC1
TSC2
RHEB
IKBKB
IKBKG
STK11
GNB3
GNG2
KRAS
NRAS
COL9A
MLST8
DDIT4
LPAR5
RXRA
TGFA
CREB5
CREB3
ATF6B
FOXO3
MYB
HSP90B
CDC37
AREG
EREG
CCND2
CCND3
TLR2
TLR4
TCL1A
BRCA1
JAK1
JAK3
PPP2R3A
PPP2R5
PIK3AP1
NTF4
NOS3
SGK1
SGK2
SGK3
IGF2
IRS1
YWHAB
YWHAQ
YWHAZ
YWHAG
YWHAH
RBL2
CRTC2
THEM4
PHLPP
BCL2L11
TCL1B
MTCP1
THBS1
VEGFB
PGF
PDGFB
FGF1
FGF2
COL2A
PIK3CG
PIK3R5
PIK3R6
FGF23
FGF21
FGF19
PKN2
PKN3
